# Supplementary material for: Impingement of the ankle joint—a systematic review on the expected outcome
Source: BMC Musculoskelet Disord. 2025 Jul 12;26:678. doi: 10.1186/s12891-025-08785-8 (PMC12254996; doi:10.1186/s12891-025-08785-8)
Supplement: Supplementary file 2 — Supplementary Material 2. Study list with demographic details and complications. [file 12891_2025_8785_MOESM2_ESM.xlsx]

## Sheet: Tabelle1
Name	Year		Group	Parameter	Treatment		n		Mean age	SD age	% Female		Followup [months]		complications [yes/no]	number of complications	complication
Abramowitz	2003		PostImp_Os trigonum	AOFAS	Open		41		27		0.195122		44		yes	8	6 sural nerve neuropraxia, 1 wound infection, 1 reflex sympathetic dystrophy
Ahn	2013		PostImp_Os trigonum	AOFAS, VAS	Asc.		16		29.8	10.6	0.375		30		yes	1	1 temporary sural nerve dysesthesia
				AOFAS, VAS	Endo.		12		29.9	10.2	0.166667		30		yes	1	1 temporary sural nerve dysesthesia
Akseki	1999		AntImp_Soft_antlat	RTS	Asc.		11		31				36		yes	1	1 neuroma
Ballal	2016		PostImp_Os trigonum	RTS	Endo.		13		20.4		0.538462		12		no	0
					Open		22		17.6		0.590909		12		no	0
Baums	2006		AntImp_Bony	VAS	Asc.		14		28.14	3.53	0.357143		31		yes	2	1 numbness on the dorsal aspect of the foot, 1 delayed healing
			AntImp_Soft_antlat	RTS	Asc.		12		28.14	3.53			31		yes
Branca	1997		AntImp_Bony	RTS	Asc.		27		28.5				22
Brodsky	1986		PostImp_Os trigonum	RTS	Open		6		21.33	1.79	0.833333		5		no	0
Cavallo	2013		AntImp_Bony	AOFAS	Asc.		214		36.6	12.3			39		no	0
Devgan	2016		AntImp_Bony	VAS	Asc.		6		22.83	1.47			15		yes
Georgiannos	2017		PostImp_Os trigonum	AOFAS	Endo.		26		25.4	1.33	0.307692		60		yes	1	1 persistent pain
					Open		26		26	1.5	0.230769		60		yes	6	2 infections, 2 sural nerve neurapraxia, 1 complex regional pain syndrome, 1 sural nerve injury
Guo	2010		PostImp_Os trigonum	AOFAS	Endo.		25		24.9	10.4	0.28		31		yes	1	1 nerve injury
					Open		16		20.9	5.2	0.375		48		yes	2	1 sural nerve injury, 1 loss of 10% flexion,
Hassan	2007		AntImp_Soft_antlat	AOFAS	Asc.		23		27.2		0.217391		25		yes	3	3 nerve injuries
Jerosch	2006		PostImp_Os trigonum	AOFAS	Endo.		10		25.9		0.4		25		no	0
Kudas	2016		PostImp_Os trigonum	AOFAS, RTS	Endo.		8		23.13	3.72	0		36		no	0
				RTS	Conserv.		18		21.9		0		36		no
Liu	1994		AntImp_Soft_antlat	RTS	Asc.		55		34		0.4		31		yes	3	2 wound infections, 1 nerve injury
Lopez Valerio	2015		PostImp_Os trigonum	VAS, RTS	Endo.		20		24.8	3.4	0.05		1		no	0
Mardani-Kivi	2015		AntImp_Soft_antlat	AOFAS	Asc.		36		36.48	6.43	0.583333		12
Marotta	1992		PostImp_Os trigonum	RTS	Open		12		23		0.75		28		yes	2	1 wound infection, 1 tibial nerve neuropraxia
Morelli	2017		PostImp_Os trigonum	AOFAS	Endo.		12		26.3	9	0.75		26		yes	1	1 prolonged swelling
Mouhsine	2004		PostImp_Os trigonum	RTS	Injec.		16		26				24		no
Nikolopoulos	2020		PostImp_Os trigonum	AOFAS, VAS, RTS	Endo.		81		20.46	5.21	0.333333		24		yes
Oglivie Harris	1997		AntImp_Bony	RTS	Asc.		11		29				33
			AntImp_Soft_antlat	RTS	Asc.		17						33
Oglivie Harris	1993		AntImp_Bony	RTS	Asc.		17		31				39		yes	3	1 superficial infection, 2 local numbness
Park	2013		PostImp_Os trigonum	AOFAS, VAS	Asc.		23				0.130435		18		no	0
Parma	2013		AntImp_Bony	AOFAS	Asc.		80		37.3	12.5	0.3125		72		yes	7	5 superficial infections, 2 dorsal numbness
Rouvillain	2013		AntImp_Soft_antlat	AOFAS, RTS	Asc.		24		35		0.875		22		yes	2	2 transient hyposthesia,
Scranton	1992		AntImp_Bony	RTS	Asc.		19				0.105263		15		yes	1	1 subcutaneous hematoma infection
					Open		18				0.111111		36		no	0
Sugimoto	2021		PostImp_Os trigonum	AOFAS	Endo.		50		20.7	7.7	0.56		60
			PostImp_Proc_Stieda	AOFAS	Endo.		14		26.7	15.5	0.428571		70
Symeonidis	2021		PostImp_Proc_Stieda	AOFAS	Endo.		13		31.46	10.7	0.230769		12		no	0
			PostImp_Os trigonum	AOFAS	Endo.		13		26.46	7.25	0.538462		12		no	0
Takao	2004		AntImp_Bony	AOFAS	Asc.		16		37.1	11	0.4375		32
Tey	2007		PostImp_Proc_Stieda	AOFAS	Endo.		13						36
Tol	2001		AntImp_Bony	VAS	Asc.		57		36		0.333333		78
Ürgüden	2005		AntImp_Soft_antlat	AOFAS	Asc.		41		33.2		0.390244		84
Van Dijk	1997		AntImp_Bony	VAS	Asc.		62		31		0.322581		24		yes	3	3 dorsal numbness
Walsh	2020		PostImp_Os trigonum	VAS	Endo.		44		18.2	6.9	0.909091		33		yes	6	3 scar tissue, 2 sural nerve injuries, 1 peroneus brevis tendinitis
Weiss	2015		PostImp_Os trigonum	AOFAS	Endo.		24		36.7	17	0.458333		26		yes	1	1 tibial nerve neurapraxia
Zwiers	2018		PostImp_Os trigonum	VAS	Endo.		91		24		0.483516		130
