# Supplementary material for: Impingement of the ankle joint—a systematic review on the expected outcome
Source: BMC Musculoskelet Disord. 2025 Jul 12;26:678. doi: 10.1186/s12891-025-08785-8 (PMC12254996; doi:10.1186/s12891-025-08785-8)
Supplement: Supplementary file 3 — Supplementary Material 3. Risk of bias assessment (MINORS). [file 12891_2025_8785_MOESM3_ESM.xlsx]

## Sheet: Klinisch_MINORS
Studylabel			Methological items for non-randomized studies								Additional criteria in the case of comparative study					Outcome score
Author	Year		A clearly stated aim	Inclusion of consecutive patients	Prospective collection of data	Endpoints appropriate to the aim of the study	Unbiased assessment of the study endpoint	Follow-up period appropriate to the aim of the study	Loss to follow up less than 5%	Prospective calculation of the study size	An adequate control group	Contemporary groups	Baseline equivalence of groups	Adequate statistical analyses		Total quality scores
Devgan	2016		2	2	1	2	1	2	2	1	1	2	2	2		20
Parma	2013		1	2	1	2	1	2	2	1						12
Takao	2004		1	2	1	2	0	2	2	1						11
Cavallo	2013		1	2	1	2	1	2	2	1						12
Mardani-Kivi	2015		2	2	1	2	1	2	2	1	1	1	1	2		18
Rouvillain	2013		1	2	1	2	1	2	2	1						12
Hassan	2007		1	2	1	2	1	2	2	1						12
Ürgüden	2005		2	2	1	2	1	2	2	1						13
Symeonidis	2021		2	2	2	2	2	2	1	2	2	2	1	2		22
Tey	2007		1	2	1	2	1	2	2	1						12
Sugimoto	2021		1	1	1	2	1	2	1	1						10
Nikolopoulos	2020		2	2	1	2	2	2	2	1						14
Georgiannos	2017		2	2	2	2	1	2	2	2	2	2	2	2		23
Jerosch	2006		1	2	1	2	1	2	2	1						12
Morelli	2017		1	2	1	2	1	2	2	1						12
Weiss	2015		2	2	1	2	1	2	2	1						13
Ahn	2013		2	2	1	2	1	2	1	1	2	2	2	2		20
Guo	2010		2	2	1	2	1	2	2	1	1	0	1	2		17
Kudas	2016		1	2	1	2	1	2	2	1						12
Park	2013		1	2	1	2	1	2	2	1						12
Abramowitz	2003		1	2	1	2	1	2	1	1						11
Van Dijk	1997		2	2	2	2	2	2	1	1						14
Baums	2006		2	2	2	2	1	2	2	1						14
Tol	2001		2	2	2	1	2	2	2	1						14
Lopez Valerio	2015		2	2	1	2	1	2	2	1						13
Walsh	2020		2	2	1	2	1	2	2	1						13
Zwiers	2018		2	2	1	2	1	2	0	1						11
Scranton	1992		2	2	1	2	1	2	2	1	2	1	2	2		20
Branca	1997		2	2	1	2	1	2	2	1						13
Oglivie-Harris97	1997		2	2	1	1	1	2	2	0						11
Oglivie-Harris93	1993		1	2	1	1	1	2	2	1						11
Liu	1994		1	2	1	1	1	2	1	1						10
Akseki	1999		1	2	1	1	1	1	1	0						8
Ballal	2016		2	2	1	2	1	2	2	1	2	2	1	2		20
Brodsky	1986		1	1	1	1	1	2	2	0						9
Marotta	1992		2	2	1	2	1	2	1	0						11
Mouhsine	2004		2	2	1	2	1	2	2	0						12
